# Supplementary material for: Does motivation matter? – The relationship between teachers’ self-efficacy and enthusiasm and students’ performance
Source: PLoS One. 2018 Nov 21;13(11):e0207252. doi: 10.1371/journal.pone.0207252 (PMC6248951; doi:10.1371/journal.pone.0207252)
Supplement: S1 Dataset — (ZIP) [file pone.0207252.s002.zip]

Archive with 3 entries (2 files):
- Data/
- Data/Data_student_level.sav
- Data/Data_teacher_level.sav
